# Supplementary material for: Exploration of the Preventive and Therapeutic Effects of D-Lactate Administration in a Mouse MCAO Model
Source: Pharmaceuticals (Basel). 2026 Mar 2;19(3):410. doi: 10.3390/ph19030410 (PMC13029295; doi:10.3390/ph19030410)
Supplement: Supplementary file 1 [file pharmaceuticals-19-00410-s001.zip]

Archive with 1 entries (1 files):
- pharmaceuticals-4153559-supplementary.pdf
